# Supplementary material for: Detecting Coppice Legacies from Tree Growth
Source: PLoS One. 2016 Jan 19;11(1):e0147205. doi: 10.1371/journal.pone.0147205 (PMC4718612; doi:10.1371/journal.pone.0147205)
Supplement: S1 Table — (XLSX) [file pone.0147205.s002.xlsx]

## Sheet: S1 Table
S1 Table. Site characteristics
Site	Coordinates [decimal degrees]	Size [ha]	Bedrock	Soil	Altitude [m a.s.l.]	Slope
Mramor I.	14,123 49,895	2.7	limestone	Calcaric Cambisol	420 - 457	0.1 - 0.3
Mramor II.	14,130 49,898	2.4	limestone	Calcaric Cambisol	424 - 445	0.1 - 0.3
Mramor III.	14,134 49,886	3.2	sandstone	Dystric Cambisol	332 - 365	0.2 - 0.4
Kobyla	14,085 49,913	1.7	limestone	Calcaric Cambisol	410 - 436	0.1 - 0.3
Koda	14,107 49,942	9	limestone	Calcaric Cambisol	324 - 379	0 - 0.4
