# Supplementary material for: Detecting Coppice Legacies from Tree Growth
Source: PLoS One. 2016 Jan 19;11(1):e0147205. doi: 10.1371/journal.pone.0147205 (PMC4718612; doi:10.1371/journal.pone.0147205)
Supplement: S2 Table — (XLSX) [file pone.0147205.s003.xlsx]

## Sheet: S2_Table
S2 Table. Data used in the analysis.
Number	Site	No. neighbors	No. multi-stem	No. single-stem	No. oaks	No. hornbeams	Sum BA [cm2]	Oak BA [cm2]	Hornbeam BA [cm2]	single-stem BA [cm2]	multi-stem BA [cm2]	DWBA	DWBA oak	DWBA hornbeam	DWBA single-stem	DWBA multi-stem	age	mean annual growth (first 80 years)	diameter	No. of releases (BL)	No_maj_rel_BL	mean GC (BL)	No. of releases (GA)	No_maj_rel_GA	mean GC (GA)	PPP_BL	Sens_BL	PPP_GA	Sens_GA
1	KB	40	38	2	5	35	6582.25	2307.99	4274.27	871.294	5710.96	1034.89	386.489	648.402	166.494	868.396	124	192.675	171	0	0	0.21212	0	0	0.293689	0	0	0	0
2	KB	30	27	3	2	17	10167.1	4729.85	1857.18	4850.88	5316.25	1389.38	649.839	254.854	662.447	726.93	129	184.156	193	0	0	0.361253	3	1	0.51367	0	0	0.666667	1
3	KB	24	15	9	6	17	9528.05	7763.1	1693.33	7478.53	2049.52	1809.36	1492.12	289.693	1556.18	253.174	123	215.287	182	0	0	0.234793	1	0	0.449658	0	0	0	0
4	KB	52	48	4	4	43	10950.7	4075.16	5254.82	3903.35	7047.38	1687.26	590.441	839.234	514.056	1173.2	172	162.444	177	2	0	0.289271	2	1	0.451168	1	0.5	0	0
5	KB	23	14	9	7	15	9944.64	7891.54	2045.14	7857.72	2086.92	1496.94	1213.42	282.405	1168.56	328.384	127	235.775	178	2	1	0.472892	2	1	0.510185	1	1	0.5	0.5
6	KB	32	26	6	5	27	8101.07	5629.79	2471.28	5572.57	2528.49	1544.13	1065.36	478.767	1068.75	475.379	129	220.994	174	0	0	0.499285	2	1	1.11115	0	0	1	0.5
7	KB	26	17	9	10	13	11056	9258.52	1423.72	7881.27	3174.74	1480.43	1086.92	323.467	1004.08	476.348	170	150.325	187	1	0	0.220638	2	1	0.433141	0	0	0	0
8	KB	71	57	14	25	42	12155.1	8874.72	2999.43	4614.46	7540.68	1854.03	1319.33	499.877	791.842	1062.18	169	173.162	184	2	0	0.293962	3	1	0.524332	1	0.5	1	0.5
10	KB	24	19	5	7	9	7380.57	5359.7	837.473	3246.92	4133.65	1025.39	714.25	97.9502	477.53	547.86	116	205.262	176	0	0	0.247617	1	0	0.386127	0	0	1	1
12	KB	41	36	5	5	31	10337.7	7941.59	1590.67	4724.04	5613.63	1545.46	1106.78	328.335	569.847	975.614	122	184.9	225	1	0	0.354301	2	1	0.589548	0	0	0	0
13	KB	58	53	5	10	44	7704.29	1915.83	4490.72	1262.58	6441.72	1152.27	243.738	632.949	160.379	991.887	169	169.55	203	0	0	0.207772	2	0	0.337139	0	0	1	0.5
14	KB	18	12	6	8	7	7075.71	4767.33	1507.52	4470.03	2605.68	1065.49	751.38	217.174	722.671	342.817	160	177.3	180	2	0	0.256306	2	0	0.417368	1	0.5	1	0.5
15	KB	41	36	5	5	31	6745.7	2538.92	3518.76	1938.27	4807.43	980.672	343.076	562.795	284.459	696.213	174	124.844	169	1	0	0.242744	2	2	0.672726	1	0.5	1	0.5
19	KB	20	15	5	3	9	5656.84	1401.04	2319.21	903.363	4753.48	797.23	146.707	393.99	103.273	693.957	124	179.65	140	0	0		0	0	0.286916	0	0	0	0
20	KB	27	17	10	15	3	10626.9	8966.87	950.553	4881.76	5745.1	1614.71	1371.95	111.82	808.635	806.071	135	150.094	125	0	0	0.286698	2	0	0.401665	0	0	1	1
21	KB	14	4	10	11	3	8071.54	7301.15	770.39	5329.46	2742.08	1030.2	918.318	111.879	716.239	313.957	120	224.988	202	1	0	0.337793	1	0	0.495378	1	0.5	1	0.5
22	KB	27	20	7	11	4	8182.16	6640.18	325.392	4506.87	3675.29	1033.81	800.368	58.6231	564.663	469.145	176	196.725	210	2	0	0.313479	3	1	0.452478	1	0.5	0.5	0.5
23	KB	17	5	12	13	3	12489.7	11286.6	391.282	9418.15	3071.53	1778.41	1605.88	41.5964	1423.04	355.363	167	187.406	165	1	0	0.274074	3	1	0.431444	1	0.5	1	0.5
24	KB	35	24	11	19	7	14267	11187.7	1011.27	3729.56	10537.4	1985.43	1492.53	143.019	499.844	1485.59	164	192.319	183	1	0	0.227902	2	0	0.334058	1	0.5	1	0.5
25	KB	43	25	18	15	25	11400.8	7086.93	3613.53	7718.78	3682.05	1660.42	1043.68	436.784	1209.23	451.192	174	167.175	190	1	0	0.256373	3	0	0.394787	0	0	0	0
27	KB	44	31	13	10	31	11201.5	6011.12	4770.99	6427.23	4774.25	1559.59	757.007	748.163	833.856	725.737	175	141.9	156	1	0	0.239988	2	1	0.439248	1	0.5	0	0
1	KO	30	4	26	9	6	5861.92	2250.85	386.269	5115.08	746.835	1010.43	411.736	71.0441	869.449	140.983	119	170.325	130	2	1	0.393494	2	1	0.648106	0.5	1	0.5	1
2	KO	46	15	31	21	6	7904.27	4231.77	278.999	6038.26	1866.01	1158.9	632.912	50.7883	873.397	285.506	120	158.137	147	2	1	0.473033	2	2	0.94788	0.5	1	0.5	1
4	KO	41	25	16	19	7	13140.6	6963.03	2433.16	5496.58	7644.05	2286.77	1266.97	314.673	946.499	1340.27	118	146.938	154	3	1	0.293348	3	2	0.621133	0.333333	1	0.333333	1
5	KO	49	32	17	24	10	9842.86	7049.77	1492.32	2824.44	7018.41	1689.06	1354.83	180.45	607.064	1082	122	155.2	136	1	1	0.510871	2	1	1.06547	1	0.5	1	0.666667
6	KO	46	37	9	22	18	11414.8	9454.52	1525.34	2525.47	8889.36	1761.51	1454.14	248.603	427.076	1334.43	154	106.544	145	4	3	0.251798	4	3	0.527213	0	0	0	0
7	KO	38	18	20	13	16	13671.5	10873.9	1802.83	6819.55	6851.94	2748.28	1489.57	277.529	1758.87	989.403	139	133.7	132	2	1	0.248004	2	2	0.489275	1	1	1	1
8	KO	26	7	19	20	6	11848.5	11360.8	487.73	10346.6	1501.95	1905.68	1828.35	77.3248	1599.58	306.096	197	167.162	172	2	1	0.292355	2	0	0.449244	1	0.5	1	0.5
9	KO	29	8	21	17	7	10527.8	9692.62	552.347	8625.08	1902.7	2000.63	1794.39	95.0707	1748.57	252.054	180	144.8	190	2	1	0.319775	2	1	0.581518	1	0.5	1	0.5
10	KO	37	24	13	11	17	9863.71	7154.09	1982.59	5826.58	4037.12	1542.46	1035.65	350.503	904.392	638.063	190	131.331	145	2	1	0.56773	2	1	0.95507	1	1	1	1
11	KO	40	10	30	17	14	10615.1	7004.97	2445.5	7355.19	3259.89	1926.82	1408.34	348.097	1330.84	595.973	167	138.863	136	2	1	0.233595	2	1	0.539495	1	1	1	1
12	KO	67	58	9	11	50	13743.6	7739.7	4220.87	2973.73	10769.9	2233.65	1280.99	732.291	500.236	1733.41	188	120.487	170	3	0		4	0	0.346257	0.5	0.5	0.5	0.5
13	KO	50	24	26	9	28	9094.59	3984.44	3796.56	5921.92	3172.67	1701.14	588.446	747.185	1088.39	612.75	137	160.7	156	1	1	0.422188	1	1	0.92201	1	1	1	1
14	KO	41	24	17	18	23	12781.5	10569.2	2212.33	6846.45	5935.05	2151.71	1760.07	391.637	1229.72	921.981	175	92.55	150	2	1	0.207939	2	1	0.509837	1	1	1	1
15	KO	53	43	10	11	38	13315.5	8471.18	4183.94	4670.16	8645.38	2313.6	1510.71	704.199	1036.78	1276.82	179	117.106	150	1	1	0.25965	1	1	0.563899	1	0.5	1	0.5
16	KO	59	47	12	1	50	9717.05	1034.19	6746.26	2001.93	7715.12	1527.43	181.437	1035.09	415.953	1111.47	116	154.694	111	2	2	0.251192	3	2	0.499182	0.5	1	0.666667	1
17	KO	59	52	7	6	53	8637.82	2644.68	5993.14	2731.34	5906.48	1587.51	379.717	1207.79	388.84	1198.67	154	122.6	187	2	2	0.4916	2	2	1.16441	1	0.5	1	1
18	KO	52	39	13	10	41	11101.1	7014.36	3895.72	7354.47	3746.67	1738	1049.73	650.808	1144.08	593.927	134	147.113	149	2	0	0.239382	2	0	0.415461	1	1	1	1
19	KO	68	55	13	11	55	11205.2	6193.28	4609.45	6078.53	5126.7	1689.87	793.211	848.514	760.657	929.215	142	142.113	133	1	1	0.381712	1	1	0.691775	0	0	0	0
20	KO	50	39	11	9	40	9947.66	5729.58	4027.02	6035.55	3912.11	1675.73	900.08	754.881	937.263	738.465	142	155.125	150	1	1	0.410128	1	1	0.798292	0	0	0	0
21	KO	81	77	4	4	77	10493.5	2671.1	7822.39	2671.1	7822.39	1641.28	425.527	1215.75	425.527	1215.75	138	138.544	138	2	1	0.390762	2	1	0.71627	1	1	1	1
22	KO	71	61	10	22	42	11958.3	7972.55	3358.65	3542.87	8415.4	1824.88	1188.07	548.546	518.855	1306.03	146	143.956	143	2	1	0.241055	2	0	0.390994	1	1	0	0
23	KO	61	48	13	12	45	10502	5535.89	4547.61	5316.57	5185.43	1608.98	832.813	729.61	809.124	799.854	142	138.938	142	2	1	0.237609	2	0	0.400014	1	1	0	0
25	KO	59	51	8	17	38	7680.34	4439.07	2947.63	1898.24	5782.1	1324.14	813.815	453.694	399.293	924.847	107	128.675	150	2	0	0.265398	1	0	0.4693	1	1	1	1
26	KO	83	76	7	16	59	11203.2	4161.98	5034.15	1660.07	9543.09	1808.12	556.293	703.795	196.358	1611.76	144	145.412	138	2	2	0.346495	2	2	0.570084	1	1	1	1
27	KO	68	64	4	5	62	9627.36	2884.44	6621.88	2692.82	6934.54	1653.77	381.755	1248.28	355.886	1297.89	143	131.481	143	2	2	0.338843	2	2	0.710767	1	1	1	1
28	KO	83	77	6	4	75	9226.53	1623.62	7103.48	1789.22	7437.31	1410.67	241.792	1102.05	262.888	1147.78	135	117.375	142	3	2	0.223172	3	1	0.492979	0.5	1	0.5	1
29	KO	94	88	6	1	84	9389.19	535.079	7590.42	1111.7	8277.49	1403.89	54.5999	1142.59	198.756	1205.13	118	144.544	142	2	1	0.317438	1	1	0.588603	0.5	1	1	1
30	KO	62	59	3	2	56	8941.17	2137.53	6087.36	2240.66	6700.5	1348.03	284.289	966.421	302.383	1045.65	168	134.144	130	2	2	0.287237	2	1	0.555064	1	0.5	1	1
31	KO	48	43	5	4	43	9055.76	3154.37	5740.24	3289.41	5766.34	1433.45	445.606	968.428	440.393	993.056	142	164.8	168	2	2	0.526447	2	2	1.17856	1	1	1	1
32	KO	43	36	7	4	35	12648.1	6410.28	5447.87	6198.77	6449.36	1764.1	791.978	835.756	769.644	994.455	143	170.562	187	1	1	0.480688	1	1	0.762824	0	0	0	0
33	KO	39	28	11	3	27	6478.16	779.7	2416.69	3503.8	2974.37	890.708	88.0702	356.116	426.284	464.424	112	202.762	190	2	1	0.491518	2	1	0.696122	0.5	1	0.5	1
34	KO	35	23	12	1	26	7828.59	277.009	4435.09	3761.15	4067.44	1193.54	27.9807	748.74	511.095	682.443	145	163.806	160	2	2	0.57279	2	1	0.641944	1	1	1	1
35	KO	26	10	16	5	8	8858.72	3393.66	1819.14	5955.34	2903.38	1759.31	748.385	373.981	1252.59	506.715	173	147.119	141	1	1	0.280671	1	1	0.417147	0	0	0	0
36	KO	29	17	12	8	18	9129.92	5199.91	3376.07	4318.83	4811.09	1859.1	1133.13	610.316	997.122	861.973	174	174.15	173	1	1	0.309791	1	1	0.676653	0	0	0	0
37	KO	38	27	11	13	18	14984.2	5374.5	4717.91	3156.92	11827.3	2254.52	778.311	755.224	555.159	1699.36	162	216.075	205	2	1	0.466818	2	1	0.616937	0	0	0	0
38	KO	37	30	7	16	11	11906.9	7860.42	1286.53	1155.15	10751.7	1961.45	1344.15	304.518	181.394	1780.06	145	141.125	151	1	1	0.340393	1	1	0.546604	0	0	0	0
39	KO	63	56	7	14	24	12236.4	4149.41	2396.4	1390.38	10846	1588.02	584.054	307.906	242.499	1345.53	157	164.106	198	2	2	0.33582	2	2	0.571924	1	1	1	1
40	KO	28	20	8	9	9	9411.23	5458.3	969.651	2697.28	6713.95	1591.85	916.95	248.284	371.717	1220.13	162	105.263	153	0	0		0	0	0.310602	0	0	0	0
41	KO	92	91	1	21	61	12489.7	5564.22	4576.26	412.53	12077.2	1958.49	821.427	758.664	117.866	1840.62	136	150.637	152	2	2	0.39648	2	2	0.938254	1	1	1	1
42	KO	35	17	18	5	25	9204.73	4730.08	3219.78	6814.38	2390.35	1630.95	969.547	498.153	1212.02	418.931	139	125.812	139	3	0	0.261631	3	0	0.421013	0	0	0	0
43	KO	38	26	12	5	31	9588.93	4589.23	4540.53	5915.07	3673.85	1591.1	646.208	895.907	808.689	782.415	184	111.631	178	1	0		1	0	0.335924	0	0	0	0
44	KO	37	26	11	8	27	10883.7	7603.47	3136.55	6551.61	4332.04	1885.91	1285.98	544.471	936.076	949.832	142	150.481	150	2	0	0.292499	2	0	0.345029	0.5	1	0.5	1
45	KO	38	24	14	6	24	7928.86	4200.42	2704.04	5271.53	2657.33	1540.18	774.341	567.584	999.285	540.897	140	111.525	120	1	1	0.391432	1	1	0.948067	1	1	1	1
46	KO	33	15	18	12	7	11260.5	7952.81	1214.43	8127.57	3132.97	1679.31	1258.79	150.668	1306.37	372.938	140	125.675	114	2	0	0.273231	2	1	0.47623	0.5	1	0.5	1
47	KO	50	19	31	20	14	11259.3	6616.79	2275.28	7796.92	3462.42	1487.41	876.966	306.558	1034.96	452.45	117	145.756	126	2	2	0.364786	2	2	0.813146	0.5	1	0.5	1
1	M1	31	26	5	12	8	6506.24	4375.45	593.761	1051.65	5454.59	1024	652.06	91.5272	448.16	575.844	181	141.1	186.53	2	0	0.273983	3	1	0.431091	1	1	0.5	0.5
2	M1	25	23	2	3	9	8544.35	2998.65	1085.42	572.555	7971.79	1135.41	308.996	150.118	299.687	835.723	179	164.662	207.538	2	0	0.306133	3	2	0.489321	0.5	0.5	0.5	0.5
3	M1	31	28	3	12	4	8783.11	3508.37	501.084	481.449	8301.66	1326.33	513.477	107.882	576.07	750.259	94	202.244	143.558	0	0	0.301745	0	0	0.415965	0	0	0	0
4	M1	34	33	1	16	11	7685.12	4449.28	1225.22	2703.34	7685.12	1267.02	735.304	316.903	100.88	1166.14	120	169.344	145.786	2	1	0.385818	2	1	0.631992	1	1	1	1
5	M1	27	18	9	20	5	8529.42	7446.36	428.827	599.259	5826.08	1356.53	1205.89	67.2527	508.481	848.05	181	118.706	151.197	3	1	0.345109	4	4	0.764774	0.5	0.5	0.5	0.5
6	M1	46	41	5	17	26	10240	6058.56	3211.49	1430.21	9640.76	1533.16	936.613	472.254	327.197	1205.96	163	55.3625	146.423	0	0		3	0	0.419767	0	0	0.5	0.5
8	M1	42	37	5	16	25	8075.46	5101.95	2909.9	1411.36	7065.44	1225.73	731.404	487.334	406.783	818.946	171	135.787	156.608	0	0	0.260039	4	0	0.393437	0	0	0	0
9	M1	36	33	3	20	14	7707.9	5731.05	1598.29	915.774	6296.54	1214.08	893.145	279.678	200.605	1013.48	193	119.675	168.704	1	0	0.229127	2	2	0.579138	1	0.5	0.5	0.5
10	M1	27	20	7	15	9	10185	8728.13	1056.36	1021.8	9269.27	1501.48	1245.72	155.54	905.033	596.446	182	121.8	160.746	1	0	0.346643	4	1	0.599644	1	0.5	0.5	0.5
11	M1	47	45	2	17	27	7542.18	4104.49	2786.59	202.633	7161.26	1155.45	667.333	396.184	61.976	1093.47	166	122.95	154.38	2	0	0.288014	3	2	0.597112	1	0.5	1	0.5
12	M1	44	38	6	9	27	9244.92	3652.89	2025.54	1917.16	9042.29	1327.8	536.661	358.508	607.325	720.478	120	166.575	141.648	2	1	0.356705	2	1	0.57851	0.5	0.5	0.5	0.5
13	M1	43	39	4	28	13	9474.26	8424.97	932.268	380.918	8452.46	1371.38	1197.56	147.819	360.958	1010.42	117	160.713	145.149	2	0	0.283149	3	2	0.466375	0.5	0.5	0.333333	0.5
14	M1	45	44	1	14	26	7954.51	4900.88	2521.13	1510.32	7199.74	1245.97	742.98	429.235	137.23	1108.74	115	157.281	143.876	1	0	0.335754	1	1	0.528411	1	0.5	1	0.5
15	M1	47	43	4	7	35	8285.17	2842.36	4395.87	754.768	6368.01	1229.44	341.304	769.371	223.175	1006.26	85	185.113	132.099	0	0	0.262098	0	0	0.285439	0	0	0	0
16	M1	37	33	4	11	18	7766.02	4365.24	2618.52	1240.14	6255.7	1307.81	706.912	513.281	484.196	823.611	175	168.537	206.901	1	0	0.33563	2	1	0.565204	0	0	0	0
18	M2	37	28	9	12	21	12251.3	7625.91	3377.35	5227.44	7023.83	1929.09	1262.74	518.329	824.604	1104.48	192	150.8	200	1	1	0.296326	2	1	0.632089	1	0.5	0.5	0.5
19	M2	37	27	10	14	20	11209.4	8107.99	2983.36	3986.67	7222.77	1441.23	946.71	485.058	613.737	827.493	150	129.7	200	1	1	0.217484	2	0	0.40605	0	0	1	0.5
21	M2	31	23	8	9	19	9817.79	5177.39	3898.66	2727.6	7090.19	1570.74	641.637	826.8	327.187	1243.55	203	135.575	186	2	1	0.348364	5	2	0.552072	0	0	0.666667	1
22	M2	31	24	7	10	19	10050.2	7016.58	2964.74	3818.52	6231.63	1707.43	967.365	733.04	530.061	1177.37	161	145.4	152	1	1	0.402577	2	1	0.556994	0	0	0	0
23	M2	25	18	7	11	14	7987.99	5485.75	2502.23	3019.25	4968.74	1153.59	781.741	371.851	509.709	643.882	140	142.812	175	2	1	0.446035	3	1	0.628335	1	0.5	0.666667	1
24	M2	19	13	6	8	11	8231.41	5713.03	2518.39	4154.82	4076.59	1190.21	814.838	375.375	567.304	622.908	130	180.875	169	0	0	0.460238	1	1	0.85014	0	0	1	0.5
25	M2	49	40	9	10	36	9898.48	3757.57	5875.2	1664.68	8233.8	1575.6	591.204	951.36	319.461	1256.13	157	159.331	144	2	1	0.264684	2	2	0.467703	0	0	0.5	0.5
26	M2	26	18	8	1	9	5723.21	602.322	2106.89	3449.68	2273.53	1035.66	401.548	226.032	786.382	249.273	182	140.963	215	2	1	0.274494	3	2	0.468644	0	0	0	0
27	M2	40	36	4	20	15	9090.98	5573.19	2727.69	153.938	7839.84	1277.38	682.461	495.032	156.778	1120.61	207	149.213	185.575	1	1	0.226775	3	0	0.421177	1	0.5	1	1
28	M2	29	27	2	14	15	8483.09	5421.6	3061.48	1646.19	8329.15	1350.41	711.88	638.528	179.252	1171.16	149	148.738	166.476	2	1	0.355337	1	1	0.707419	0.5	0.5	1	0.5
29	M2	42	37	5	10	17	6874.59	2732.4	2245.45	1500.11	5228.4	1206.76	587.829	348.764	422.73	784.029	179	147.375	158.2	3	1	0.351531	3	3	0.73065	0.5	0.5	0.5	0.5
30	M2	25	21	4	7	14	5769.53	2267.44	2580.82	1715.31	4269.42	733.421	254.032	317.138	189.146	544.275	94	179.675	133.69	1	0	0.392889	2	1	0.98469	0	0	0.5	1
31	M2	47	40	7	19	23	9640.76	6682.17	1614.78	1810.34	7553.96	1512.35	1034.64	317.556	402.761	1109.59	179	130.95	158.518	2	1	0.292367	6	2	0.533104	1	0.5	0.666667	1
32	M2	44	36	8	23	17	9163.24	6399.42	2360.91	2086.8	7447.93	1231.27	785.84	383.408	239.857	991.41	185	102.825	180.8	0	0		2	0	0.415735	0	0	0	0
84	M3	18	16	2	18	0	6877.64	6877.64	0	780.496	6097.15	983.031	983.031	0	84.6815	898.349	96	216.575	166	1	0	0.4315	1	1	0.659328	1	1	1	1
85	M3	29	27	2	28	0	10702.9	9722.46	0	1528.68	9174.25	1670.63	1562.88	0	219.624	1451	143	131.825	139	2	0	0.303045	2	1	0.658877	1	1	1	1
86	M3	32	24	8	31	0	10671.5	8975.22	0	3273.02	7398.48	1288.65	1119.03	0	417.173	871.48	139	136.713	152	2	0	0.352816	3	2	0.778112	1	1	1	1
87	M3	21	15	6	21	0	9509.75	9509.75	0	2322.63	7187.12	1953.96	1953.96	0	682.206	1271.75	131	155.881	158	1	0	0.302596	1	0	0.420653	1	0.5	1	0.5
88	M3	47	31	16	47	0	11250.7	11250.7	0	4252.7	6998.04	1812.4	1812.4	0	688.516	1123.88	107	180.662	137	1	0	0.375007	1	1	0.733318	0	0	0	0
89	M3	30	20	10	30	0	9899.76	9899.76	0	2948.42	6951.33	1525.79	1525.79	0	542.62	983.174	111	123.5	158	0	0	0.203348	1	0	0.435751	0	0	1	1
90	M3	41	33	8	41	0	10939.1	10939.1	0	2668.71	8270.41	1596.73	1596.73	0	390.772	1205.96	196	149.65	202	0	0	0.34217	0	0	0.416554	0	0	0	0
91	M3	44	35	9	44	0	13044.9	13044.9	0	2174.37	10870.5	2241.86	2241.86	0	289.749	1952.11	214	129.938	189	2	1	0.475802	5	3	0.905545	1	0.5	0	0
92	M3	21	15	6	21	0	6666.6	6666.6	0	1771.47	4895.13	1131.26	1131.26	0	300.793	830.466	164	106.6	159	0	0	0.208733	2	1	0.45277	0	0	0	0
93	M3	28	19	9	25	0	7430.47	7301.15	0	2209.15	5221.32	1089.59	1075.66	0	424.186	665.404	132	157.306	147	2	0	0.310685	4	1	0.552717	1	1	0.333333	0.5
94	M3	25	20	5	24	0	8434.26	8399.16	0	1210.45	7223.8	1115.56	1109.41	0	137.591	977.973	101	172.844	130	1	1	0.567327	1	1	1.29581	1	1	1	1
95	M3	29	11	18	14	0	10409.5	5893.91	0	5813.85	4595.68	1672.85	885.451	0	1020.71	652.144	98	165.931	140	2	0	0.315561	4	2	0.614325	0	0	0	0
96	M3	16	13	3	16	0	6505.22	6505.22	0	1398.73	5106.49	1078.36	1078.36	0	230.337	848.019	115	175.688	165	1	0	0.400881	1	1	0.611241	1	0.5	1	0.5
97	M3	24	23	1	24	0	8812.57	8812.57	0	471.815	8340.75	1481.82	1481.82	0	47.1815	1434.64	122	135.912	120	1	0	0.419436	1	1	0.903604	1	0.5	1	0.5
98	M3	41	30	11	38	0	9765.67	8993.69	0	3218.19	6547.48	1673.43	1572.23	0	486.412	1187.02	151	112.5	161	2	0	0.308124	2	2	0.57053	1	0.5	1	0.5
99	M3	39	29	10	37	0	10270.1	6900.72	0	5446.92	4823.19	1494.88	953.033	0	805.334	689.551	116	158.95	148	1	0	0.297095	1	1	0.673782	0	0	1	0.5
100	M3	39	26	13	39	0	7143.67	7143.67	0	2597.01	4546.66	1209.19	1209.19	0	463.771	745.421	170	148.363	181	2	1	0.493382	3	2	1.39933	0	0	0	0
101	M3	54	28	26	54	0	10286.3	10286.3	0	3816.06	6470.21	1655.9	1655.9	0	594.497	1061.4	178	148.05	156	1	0	0.265816	0	0	0.41573	0	0	0	0
