# Supplementary material for: Detecting Coppice Legacies from Tree Growth
Source: PLoS One. 2016 Jan 19;11(1):e0147205. doi: 10.1371/journal.pone.0147205 (PMC4718612; doi:10.1371/journal.pone.0147205)
Supplement: S3 Table — (FM—forest map, FMP—forest management plan, FS—forest survey SOA—State Regional Archive, PLA—Protected Landscape Area) (XLSX) [file pone.0147205.s004.xlsx]

## Sheet: S3_Table
Table S3. Summary of archival sources. Abreviations: FM - forest map, FMP - forest management plan, FS - forest survey SOA - State Regional Archive, NA - National Archive, PLO - Protected Landscape Area
Year	Type of source	Information on forests		Reference, archival shelfmark	Area covered
		spatial division	age
1805	FM	x	x	Czech Karst PLO Archive	Koda
1835-1863	FMP		x	SOA Prague VS Karlštejn, inv. č. 74	Koda
1848	FM	x	x	SOA Prague VS Karlštejn, inv. č. 1384	Koda
1864	FM	x	x	SOA Prague VS Karlštejn, inv. č. 1359-1362	Koda
1864	FMP		x	SOA Prague VS Karlštejn, inv. č. 71,75-80	Koda
1889	FM	x	x	SOA Prague VS Karlštejn, inv. č. 1553	Koda
1892	FM	x	x	SOA Prague VS Karlštejn, inv. č. 1363	Koda
1902	FM	x	x	SOA Prague VS Liteň, inv. č. 273-274	Mramor, Kobyla
1905	FM	x	x	SOA Prague VS Liteň, inv. č. 275-277	Mramor, Kobyla
1919	FM	x	x	SOA Prague VS Liteň, inv. č. 278	Mramor, Kobyla
1938-1947	FMP		x	SOA Prague VS Liteň, inv. č. 15	Mramor, Kobyla
1944	FM	x		SOA Prague VS Karlštejn, inv. č. 1364	Koda
1944-1954	FMP		x	SOA Prague VS Tetin, inv. č. 1	Koda
1964	FS		x	NA Prague Lesprojekt, inv. č. 78	Mramor, Kobyla
1967	FM	x	x	Czech Karst PLO Archive	Mramor, Kobyla, Koda
